# Supplementary material for: Complete genome sequence of biocontrol strain Paenibacillus peoriae HJ-2 and further analysis of its biocontrol mechanism
Source: BMC Genomics. 2022 Feb 24;23:161. doi: 10.1186/s12864-022-08330-0 (PMC8876185; doi:10.1186/s12864-022-08330-0)
Supplement: Supplementary file 1 — Additional file 1: Table 1. Genome sequences used for analysis in this study. Table 2. The antifungal activity of HJ-2 against Fusarium spp. Table 3. Chemotaxis and assembly of flagella. Table 4. Secondary metabolite clusters identified in this study by using antiSMASH database. Table 5. IAA biosynthesis and nitrogen fixation. Table 6. The genes cording for endoglucanase in the P. peoriae HJ-2. [file 12864_2022_8330_MOESM1_ESM.xlsx]

## Sheet: Sheet1
Table S1.- Genome sequences used for analysis in this study
NCBI number	Species	Status	Genome size(Mb)	gene	CDS
PRJNA660293	Paenibacillus peoriae ZF390	Complete genome	6.38	5666	5412
PRJNA343020	Paenibacillus peoriae FSL R7-0321	Contig	6.11	5378	5186
PRJNA284101	Paenibacillus peoriae HS311	Complete genome	6.22	5311	5067
PRJNA434168	Paenibacillus peoriae IBSD35	Scaffold	5.86	5220	4992
PRJNA428591	Paenibacillus polymyxa HY96-2	Complete genome	5.75	4955	4663
PRJNA224951	Paenibacillus polymyxa SQR21	Complete genome	5.83	5071	4801
PRJNA52019	Paenibacillus polymyxa SC2	Complete genome	5.73	5149	4868
PRJEA68665	Paenibacillus polymyxa M1	Complete genome	5.86	5331	5048
PRJNA225496	Paenibacillus polymyxa A18	Complete genome	5.71	5058	4824
PRJNA609344	Paenibacillus polymyxa DSM 36	Complete genome	5.92	5385	5060
PRJNA731659	Paenibacillus agaridevorans HCL2020	Complete genome
PRJDB11087	Paenibacillus albilobatus J2TS6	Contig
PRJNA185611	Paenibacillus alginolyticus DSM 5050	Scaffold
PRJEB17256	Paenibacillus algorifonticola CGMCC 1.10223	Scaffold
PRJNA283737	Paenibacillus alvei G25-118	Scaffold
PRJNA343020	Paenibacillus amylolyticus FSL H7-0692	Contig
PRJNA509407	Paenibacillus anaericanus DSM 15890	Scaffold
PRJNA563551	Paenibacillus antarcticus KACC 11469	Complete Genome
PRJNA700512	Paenibacillus apiarius MW-14	Contig
PRJDB11087	Paenibacillus apis J41TS4	Contig
PRJEB20268	Paenibacillus aquistagni 11	Contig
PRJNA188873	Paenibacillus assamensis DSM 18201	Scaffold
PRJNA377174	Paenibacillus athensensis MEC069	Contig
PRJDB11087	Paenibacillus azoreducens J34TS1	Contig
PRJNA463305	Paenibacillus barcinonensis CECT 7022	Scaffold
PRJNA175987	Paenibacillus barengoltzii G22	Scaffold
PRJNA299093	Paenibacillus bovis BD3526	Complete Genome
PRJNA578219	Paenibacillus brasilensis KACC 13842	Complete Genome
PRJNA546716	Paenibacillus castaneae CECT 7279	Scaffold
PRJNA463306	Paenibacillus cellulosilyticus CECT 5696	Scaffold
PRJNA742747	Paenibacillus chitinolyticus JMW06	Scaffold
PRJDB378	Paenibacillus chondroitinus NBRC 15376	Contig
PRJDB11087	Paenibacillus cineris J21TS7	Contig
PRJDB11488	Paenibacillus cisolokensis LC2-13A	Contig
PRJDB11087	Paenibacillus cookii J21TS3	Contig
PRJDB9861	Paenibacillus curdlanolyticus B-6	Contig
PRJNA182395	Paenibacillus daejeonensis DSM 15491	Scaffold
PRJNA238414	Paenibacillus darwinianus Br	Scaffold
PRJNA623154	Paenibacillus dendritiformis CRN 18	Contig
PRJNA277386	Paenibacillus durus ATCC 35681	Complete Genome
PRJNA233560	Paenibacillus ehimensis A2	Contig
PRJNA65565	Paenibacillus elgii B69	Contig
PRJNA578274	Paenibacillus foliorum LMG 31456	Contig
PRJNA185288	Paenibacillus fonticola DSM 21315	Scaffold
PRJNA202955	Paenibacillus forsythiae T98	Contig
PRJNA578288	Paenibacillus germinis LMG 31460	Contig
PRJNA182430	Paenibacillus ginsengihumi DSM 21568	Scaffold
PRJNA316042	Paenibacillus glacialis DSM 22343	Contig
PRJNA309413	Paenibacillus glucanolyticus 5162	Contig
PRJNA258365	Paenibacillus graminis DSM 15220	Complete Genome
PRJNA188874	Paenibacillus harenae DSM 16969	Scaffold
PRJDB1363	Paenibacillus humicus NBRC 102415	Contig
PRJNA430863	Paenibacillus illinoisensis E3	Contig
PRJNA484651	Paenibacillus jamilae KACC 10925	Contig
PRJNA293461	Paenibacillus jilunlii DSM 23019	Contig
PRJDB384	Paenibacillus kobensis NBRC 15729	Contig
PRJDB386	Paenibacillus koleovorans NBRC 103111	Contig
PRJNA377834	Paenibacillus kribbensis AM49	Complete Genome
PRJNA50329	Paenibacillus lactis 154	Contig
PRJNA42205	Paenibacillus larvae DSM 25430	Complete Genome
PRJDB11087	Paenibacillus lautus J14TS5	Contig
PRJNA177790	Paenibacillus lentimorbus NRRL B-30488	Contig
PRJNA501854	Paenibacillus lutrae N10	Scaffold
PRJDB11087	Paenibacillus macerans J1TS5	Scaffold
PRJEB18892	Paenibacillus macquariensis ATCC 23464	Scaffold
PRJNA177734	Paenibacillus massiliensis DSM 16942	Scaffold
PRJDB11087	Paenibacillus montaniterrae J40TS1	Scaffold
PRJNA77661	Paenibacillus mucilaginosus 3016	Complete Genome
PRJNA255122	Paenibacillus naphthalenovorans 32O-Y	Complete Genome
PRJNA390216	Paenibacillus odorifer CBA7130	Complete Genome
PRJNA749554	Paenibacillus oenotherae DT7-4	Scaffold
PRJNA195798	Paenibacillus panacisoli DSM 21345	Scaffold
PRJNA188875	Paenibacillus pasadenensis DSM 19293	Scaffold
PRJNA578287	Paenibacillus phytohabitans LMG 31459	Contig
PRJDB674	Paenibacillus pini JCM 16418	Contig
PRJNA188876	Paenibacillus pinihumi DSM 23905	Scaffold
PRJNA578276	Paenibacillus planticolens LMG 31457	Contig
PRJDB192	Paenibacillus popilliae ATCC 14706	Contig
PRJNA635091	Paenibacillus qinlingensis LMG 31363	Scaffold
PRJNA546720	Paenibacillus rhizosphaerae CECT 5831	Scaffold
PRJNA293528	Paenibacillus riograndensis CAR114	Contig
PRJNA686810	Paenibacillus roseus MAHUQ-46	Scaffold
PRJNA183187	Paenibacillus sabinae T27	Complete Genome
PRJNA695608	Paenibacillus sacheonensis DSM 23054	Contig
PRJEA70825	Paenibacillus senegalensis JC66	Scaffold
PRJDB10509	Paenibacillus silvae CGMCC 1.12770	Scaffold
PRJEB45811	Paenibacillus solanacearum T16R228	Scaffold
PRJNA689930	Paenibacillus sonchi LMG 24727	Complete Genome
PRJNA736557	Paenibacillus sophorae DSM 23020	Complete Genome
PRJNA456594	Paenibacillus taichungensis DB-4	Scaffold
PRJNA188802	Paenibacillus taiwanensis DSM 18679	Scaffold
PRJNA496474	Paenibacillus terrae GHS.8NWYW.5	Contig
PRJNA175159	Paenibacillus terrigena DSM 21567	Scaffold
PRJNA552221	Paenibacillus thiaminolyticus Mbale	Contig
PRJNA580480	Paenibacillus timonensis 12ME58	Contig
PRJNA635088	Paenibacillus tritici LMG 29502	Scaffold
PRJEB20439	Paenibacillus uliginis N3_975	Scaffold
PRJNA580480	Paenibacillus validus 2CS3	Contig
PRJDB11087	Paenibacillus vini J42TS3	Scaffold
PRJNA258366	Paenibacillus wynnii DSM 18334	Contig
PRJNA543692	Paenibacillus xylanexedens DE0301	Scaffold
PRJNA633087	Paenibacillus xylanilyticus LMG 21957	Contig
PRJNA202954	Paenibacillus zanthoxyli JH29	Contig

## Sheet: Sheet2
Table S2. The antifungal activity of HJ-2 against Fusarium spp.
Colony radius	Pathogenic fungi
	F. solani	F. oxysporum	F. concentricum	F. tricinctum	F.graminearum
Control (cm)	3.77±0.3	3.8±0.2	3.47±0.2	3.53±0.1	4.8±0.2
HJ-2confrontation (cm)	1.47±0.1	1.27±0.2	0.93±0.2	0.87±0.1	1.9±0.3
Inhibition rate (%)	61.1±0.3c	66.7±0.4b	73.1±0.2ab	75.5±0.6a	60.4±0.5c
Note: Means with different letters have significant differences (P < 0.05; LSD test).

## Sheet: Sheet3
Table S3.- Secondary metabolite clusters identified in this study by using antiSMASH database
Cluster	Trype	From	To	Most similar	Similarity
Cluster 1	NRPS	89772	182664	tridecaptin	1
Cluster 2	NRPS	350657	431453	paenilipoheptin	0.73
Cluster 3	NRPS,T1PKS	485090	558941	pelgipeptin	0.5
Cluster 4	transAT-PKS,NRPS,T1PKS,PKS-like	1405654	1505443	bacillaene	0.92
Cluster 5	NRPS	2710256	2790093	polymyxin B	1
Cluster 6	phosphonate	3409317	3450216	tauramamide	0.09
Cluster 7	NRPS	3650067	3719981	fusaricidin B	0.87
Cluster 8	siderophore	4708167	4725569
Cluster 9	lassopeptide	4747798	4767421
Cluster 10	bacteriocin	4880551	4890823
Cluster 11	lassopeptide	5011316	5035438	paeninodin	0.6
Cluster 12	lanthipeptide	5331079	5358085	paenilan	1

## Sheet: Sheet4
Table S4.- Chemotaxis and assembly of flagella
Gene_id	KO	Gene	Product
gene4824	K03407	cheA	chemotaxis family, sensor kinase CheA
gene3114	K03413	cheY	chemotaxis family, chemotaxis protein CheY
gene3132	K03408	cheW	purine-binding chemotaxis protein CheW
gene4957	K03406	mcp	methyl-accepting chemotaxis protein
gene2110	K02415	fliL	flagellar FliL protein
gene2099	K02411	fliH	flagellar assembly protein FliH
gene2112	K02416	fliM	flagellar motor switch protein FliM
gene2136	K02405	fliA	RNA polymerase sigma factor for flagellar operon FliA
gene2095	K02409	fliF	flagellar M-ring protein FliF
gene2202	K13626	fliW	flagellar assembly factor FliW
gene2094	K02408	fliE	flagellar hook-basal body complex protein FliE
gene2118	K02419	fliP	flagellar biosynthetic protein FliP
gene2101	K02413	fliJ	flagellar FliJ protein
gene2098	K02410	fliG	flagellar motor switch protein FliG
gene3195	K02422	fliS	flagellar protein FliS
gene2119	K02421	fliR	flagellar biosynthetic protein FliR
gene4277	K02392	flgG	flagellar basal-body rod protein FlgG
gene3104	K02389	flgD	flagellar basal-body rod modification protein FlgD
gene4205	K02396	flgK	flagellar hook-associated protein 1 FlgK
gene3108	K02390	flgE	flagellar hook protein FlgE
gene4209	K02398	flgM	negative regulator of flagellin synthesis FlgM
gene3092	K02388	flgC	flagellar basal-body rod protein FlgC
gene4203	K02397	flgL	flagellar hook-associated protein 3 FlgL
gene3091	K02387	flgB	flagellar basal-body rod protein FlgB
gene3121	K02400	flhA	flagellar biosynthesis protein FlhA
gene3126	K04562	flhG	flagellar biosynthesis protein FlhG
gene5125	K02404	flhF	flagellar biosynthesis protein FlhF
gene4120	K02401	flhB	flagellar biosynthetic protein FlhB
gene3109	K02385	flbD	flagellar protein FlbD
gene4215	K02556	motA	chemotaxis protein MotA
gene4213	K02557	motB	chemotaxis protein MotB
gene4198	K02406	flgL	flagellin
gene3071	K04061		flagellar biosynthesis protein

## Sheet: Sheet5
Table S5.-IAA biosynthesis and nitrogen fixation
IAA biosynthesis
Gene_id	KO	Gene	Product
Chorismate biosynthesis
gene1560	K01736		chorismate synthase
gene3015	K06209	pheB	chorismate mutase
gene5153	K02619		4-amino-4-deoxychorismate lyase
gene4791	K13853	aroA	3-deoxy-7-phosphoheptulonate synthase / chorismate mutase
Anthranilate biosynthesis
gene1554	K01657		anthranilate synthase component I
5-phosphoribosylanthranilate(PRA) biosynthesis
gene1550	K01817		phosphoribosylanthranilate isomerase
1-(O-carb-oxyphenylamino)-1-deoxyribulose-5-phosphate(CdRP) biosynthesis
gene2154	K00099		1-deoxy-D-xylulose-5-phosphate reductoisomerase
gene4391	K01621		xylulose-5-phosphate/fructose-6-phosphate phosphoketolase
gene4930	K03077	araD	L-ribulose-5-phosphate 4-epimerase
gene3975	K01807	rpiA	ribose 5-phosphate isomerase A
gene2066	K01808	rpiB	ribose 5-phosphate isomerase B
gene1706	K01662		1-deoxy-D-xylulose-5-phosphate synthase
Indole-3-glycerolphosphate (IPG)biosynthesis
gene1551	K01609		indole-3-glycerol phosphate synthase
Tryptophan biosynthesis
gene3496	K00014		shikimate dehydrogenase
gene4501	K03785		3-dehydroquinate dehydratase I
gene4502	K00891		shikimate kinase
gene1556	K01735		3-dehydroquinate synthase
gene1549	K01696	tSB1	tryptophan synthase beta chain
gene1916	K00800		3-phosphoshikimate 1-carboxyvinyltransferase
gene1548	K01695	tSA1	tryptophan synthase alpha chain
Nitrate transport and nitrate/nitrite reduction
Gene_id	KO	Gene	Product
gene2609	K00374	narI	Nitrate reductase gamma subunit [1.7.99.4]
gene2610	K00373	narJ	Nitrate reductase delta subunit
gene2612	K00371	narH	Nitrate reductase beta subunit
gene2617	K00370	narG	Nitrate reductase alpha subunit [1.7.99.4]
gene1941	K02575	narK	MFS transporter NNP family nitrate/nitrite transporter
gene1937	K00372	nasA	Assimilatory nitrate reductase catalytic subunit
gene1938	K00362	nasB	Nitrite reductase large subunit [1.7.1.15]
Nitrite transport and reduction
gene1930	K00362	nirB	Nitrite reductase small subunit [1.7.1.15]
gene4075	K00363	nirD	Nitrite reductase small subunit [1.7.1.15]
gene4578	K02598	nirC	Nitrite transporter NirC
Ammonium uptake transporter
gene3801	K03320	amtB	Ammonium transporter Amt family protein
nif gene
gene4694	K02588	nifH	nitrogenase iron protein NifH
gene4699	K02592	nifN	nitrogenase molybdenum-iron protein NifN
gene4692	K02585	nifB	nitrogen fixation protein NifB
gene4700	K02596	nifD	nitrogen fixation protein NifD
gene4544	K04488	nifU	nitrogen fixation protein NifU
gene4698	K02587	nifE	nitrogenase molybdenum-cofactor synthesis protein NifE

## Sheet: Sheet6
Table S6.-The genes cording for endoglucanase in the P. peoriae HJ-2
Gene_id	Gene	Product	CAZy_family
gene294	endoglucanase	endo-1,3-β-glucanase	GH16
gene3876	endoglucanase	endo-1,3-β-glucanase	GH16
gene2114	endoglucanase	endo-1,3-β-glucanase	GH55
gene1656	endoglucanase	endo-1,3-β-glucanase	GH55
gene3795	endoglucanase	endo-1,3-β-glucanase	GH81
